# Supplementary material for: Prediction of Conversion from Mild Cognitive Impairment to Alzheimer's Disease Using MRI and Structural Network Features
Source: Front Aging Neurosci. 2016 Apr 19;8:76. doi: 10.3389/fnagi.2016.00076 (PMC4836149; doi:10.3389/fnagi.2016.00076)
Supplement: Supplementary file 1 [file Table1.XLSX]

## Sheet: Sheet1
Supplementary Table 1. The classification results when the number of selected features varies
f_num	MCInc vs. MCIc_mixed					MCInc vs. MCIc_m6					MCInc vs. MCIc_m12					MCInc vs. MCIc_m18
	ACC (%)	SEN (%)	SPE (%)	AUC		ACC (%)	SEN (%)	SPE (%)	AUC		ACC (%)	SEN (%)	SPE (%)	AUC		ACC (%)	SEN (%)	SPE (%)	AUC
1	65.4088	51.3158	78.3133	0.599398		73.6111	54.0984	87.9518	0.775627		60.274	30.1587	83.1325	0.613884		75.2	42.8571	91.5663	0.735513
2	71.6981	68.4211	74.6988	0.758561		72.9167	59.0164	83.1325	0.815524		66.4384	46.0317	81.9277	0.711226		76	40.4762	93.9759	0.649742
3	72.956	65.7895	79.5181	0.762365		70.1389	54.0984	81.9277	0.733557		75.3425	57.1429	89.1566	0.730924		75.2	45.2381	90.3614	0.662937
4	66.0377	56.5789	74.6988	0.695466		72.2222	57.377	83.1325	0.765949		68.4932	57.1429	77.1084	0.722127		75.2	45.2381	90.3614	0.662937
5	73.5849	69.7368	77.1084	0.818484		72.9167	60.6557	81.9277	0.794588		71.2329	60.3175	79.5181	0.786192		72.8	38.0952	90.3614	0.648021
6	72.956	67.1053	78.3133	0.799302		75	65.5738	81.9277	0.833893		69.1781	57.1429	78.3133	0.730159		71.2	38.0952	87.9518	0.629088
7	69.1824	60.5263	77.1084	0.770371		75.6944	68.8525	80.7229	0.835868		69.863	57.1429	79.5181	0.749857		67.2	35.7143	83.1325	0.595238
8	66.6667	57.8947	74.6988	0.708624		75.6944	65.5738	83.1325	0.794588		70.5479	60.3175	78.3133	0.768598		71.2	38.0952	87.9518	0.635542
9	68.5535	60.5263	75.9036	0.738744		77.0833	65.5738	85.5422	0.809895		75.3425	65.0794	83.1325	0.806464		73.6	40.4762	90.3614	0.664085
10	66.0377	55.2632	75.9036	0.734623		76.3889	65.5738	84.3373	0.812957		74.6575	65.0794	81.9277	0.785045		71.2	35.7143	89.1566	0.679575
11	65.4088	55.2632	74.6988	0.709971		75	67.2131	80.7229	0.810982		78.0822	68.254	85.5422	0.815452		75.2	47.619	89.1566	0.702811
12	64.1509	56.5789	71.0843	0.710209		72.9167	65.5738	78.3133	0.801106		76.0274	65.0794	84.3373	0.812775		76	52.381	87.9518	0.732071
13	71.0692	63.1579	78.3133	0.756024		75.6944	67.2131	81.9277	0.820067		76.7123	68.254	83.1325	0.818703		76.8	52.381	89.1566	0.719162
14	75.4717	69.7368	80.7229	0.793516		75	63.9344	83.1325	0.82224		76.0274	66.6667	83.1325	0.812775		79.2	57.1429	90.3614	0.74957
15	74.2138	69.7368	78.3133	0.789632		75	65.5738	81.9277	0.819672		72.6027	63.4921	79.5181	0.812584		75.2	50	87.9518	0.754159
16	71.0692	67.1053	74.6988	0.762048		73.6111	67.2131	78.3133	0.802489		76.7123	66.6667	84.3373	0.813922		76	54.7619	86.747	0.727194
17	67.2956	63.1579	71.0843	0.723209		73.6111	67.2131	78.3133	0.795576		74.6575	66.6667	80.7229	0.796519		73.6	50	85.5422	0.711991
18	67.9245	64.4737	71.0843	0.710843		73.6111	62.2951	81.9277	0.780762		75.3425	68.254	80.7229	0.773762		76.8	50	90.3614	0.717728
19	68.5535	61.8421	74.6988	0.728519		71.5278	60.6557	79.5181	0.787478		70.5479	60.3175	78.3133	0.756932		75.2	47.619	89.1566	0.750143
20	69.8113	61.8421	77.1084	0.723526		68.75	59.0164	75.9036	0.781355		72.6027	63.4921	79.5181	0.783515		76.8	50	90.3614	0.767212
21	69.1824	64.4737	73.494	0.718611		69.4444	52.459	81.9277	0.767628		69.1781	61.9048	74.6988	0.769172		76	52.381	87.9518	0.772232
22	71.0692	64.4737	77.1084	0.74572		70.8333	54.0984	83.1325	0.770887		70.5479	61.9048	77.1084	0.783897		78.4	54.7619	90.3614	0.78428
23	69.1824	64.4737	73.494	0.747701		70.1389	54.0984	81.9277	0.775232		72.6027	65.0794	78.3133	0.769363		76	50	89.1566	0.778543
24	75.4717	73.6842	77.1084	0.772353		72.9167	60.6557	81.9277	0.779972		72.6027	63.4921	79.5181	0.794416		74.4	50	86.747	0.758176
25	73.5849	69.7368	77.1084	0.771243		72.2222	59.0164	81.9277	0.776417		73.2877	68.254	77.1084	0.805508		75.2	50	87.9518	0.752151
26	71.0692	65.7895	75.9036	0.769816		73.6111	60.6557	83.1325	0.7857		73.2877	65.0794	79.5181	0.807994		73.6	50	85.5422	0.728916
27	71.0692	68.4211	73.494	0.779011		74.3056	62.2951	83.1325	0.785305		76.0274	68.254	81.9277	0.814305		74.4	52.381	85.5422	0.75043
28	69.8113	63.1579	75.9036	0.776157		72.9167	60.6557	81.9277	0.789947		76.0274	68.254	81.9277	0.811914		74.4	52.381	85.5422	0.747275
29	71.6981	65.7895	77.1084	0.773462		70.8333	60.6557	78.3133	0.760024		78.7671	71.4286	84.3373	0.837254		72.8	47.619	85.5422	0.748709
30	71.0692	67.1053	74.6988	0.782102		69.4444	57.377	78.3133	0.759826		75.3425	68.254	80.7229	0.811054		75.2	54.7619	85.5422	0.771371
Note: ACC, accuracy; SEN, sensitivity; SPE, specificity; AUC, area under the curve; f_num, number of selected features.
