# Supplementary material for: Prediction of Conversion from Mild Cognitive Impairment to Alzheimer's Disease Using MRI and Structural Network Features
Source: Front Aging Neurosci. 2016 Apr 19;8:76. doi: 10.3389/fnagi.2016.00076 (PMC4836149; doi:10.3389/fnagi.2016.00076)
Supplement: Supplementary file 2 [file Table2.XLSX]

## Sheet: Sheet1
	Supplementary Table 2. Top 10 MRI features selected by the sparse linear regression with stability selection in the LOOCV experiments
		Feature	Frequency (%)			Feature	Frequency (%)
	MCInc vs. MCIc_mixed				MCInc vs. MCIc_m12
		CS: cMFG_R	100			CS: cMFG_R	100
		CS: PCAL_L	100			CS: PoCG_L	100
		CS: TP_L	100			CT: cMFG_R	100
		CV: IPC_L	100			CV: cACC_R	100
		CV: cACC_R	100			CV: IPC_L	100
		CS: CUN_R	99.3711			CV: MTG_L	100
		CT: IPC_L	98.7421			CS: CUN_R	97.9452
		CV: SMG_R	98.1132			CV: SMG_R	97.9452
		CV: MTG_L	62.8931			CS: TP_L	67.1233
		CS: PoCG_L	54.0881			CS: IPC_L	64.3836
	MCInc vs. MCIc_m6				MCInc vs. MCIc_m18
		CS: CUN_R	100			CT: cMFG_R	100
		CT: cACC_L	100			CT: IPC_L	100
		CT: IPC_L	100			CT: MTG_L	100
		CT: MTG_L	100			CV: IPC_L	100
		CV: IPC_L	100			CT: IstCC_R	99.2
		CV: MTG_L	100			CT: PCUN_L	99.2
		CV: cACC_R	98.6111			CT: BSTS_L	93.6
		CS: cMFG_R	95.8333			CV: MTG_L	92
		CV: SMG_R	90.2778			CT: IstCC_L	90.4
		CS: IPC_L	48.6111			CV: SMG_R	88
	Note: CT, cortical thickness; CV, cortical volume; CS, cortical surface area; NL, nodal length path; ND, nodal degree, L, left hemisphere; R, right hemisphere.
