# Supplementary material for: Prediction of Conversion from Mild Cognitive Impairment to Alzheimer's Disease Using MRI and Structural Network Features
Source: Front Aging Neurosci. 2016 Apr 19;8:76. doi: 10.3389/fnagi.2016.00076 (PMC4836149; doi:10.3389/fnagi.2016.00076)
Supplement: Supplementary file 3 [file Table3.XLSX]

## Sheet: Sheet1
	Supplementary Table 3. Top 10 network features selected by the sparse linear regression with stability selection in the LOOCV experiments
		Feature	Frequency (%)			Feature	Frequency (%)
	MCInc vs. MCIc_mixed				MCInc vs. MCIc_m12
		ND: cACC_L	100			ND: LING_R	100
		ND: PCC_R	100			ND: MTG_L	100
		ND: LING_R	100			ND: BSTS_R	100
		ND: IPC_L	100			ND: INS_L	100
		ND: MTG_L	100			ND: cACC_L	99.3151
		ND: BSTS_R	98.7421			ND: rACC_R	99.3151
		ND: INS_L	98.7421			ND: PoCG_L	99.3151
		ND: ORBlat_R	96.2264			ND: ORBlat_L	97.9452
		ND: POperc_L	86.1635			ND: PCC_R	97.2603
		ND: IPC_R	55.3459			ND: FP_L	69.1781
	MCInc vs. MCIc_m6				MCInc vs. MCIc_m18
		ND: cACC_L	100			ND: IstCC_L	100
		ND: ORBlat_R	100			ND: PCC_R	100
		ND: LING_R	100			ND: LING_R	100
		ND: IPC_L	100			ND: IPC_R	100
		ND: MTG_L	100			ND: MTG_L	100
		ND: INS_L	98.6111			ND: INS_L	100
		ND: cACC_R	95.1389			ND: BSTS_L	89.6
		ND: rACC_R	85.4167			ND: cACC_L	86.4
		NL: ENT_L	56.25			ND: IstCC_R	66.4
		ND: PTri_L	38.8889			ND: FP_R	60.8
	Note: CT, cortical thickness; CV, cortical volume; CS, cortical surface area; NL, nodal length path; ND, nodal degree, L, left hemisphere; R, right hemisphere.
